# Supplementary material for: Intermittent Noise Induces Physiological Stress in a Coastal Marine Fish
Source: PLoS One. 2015 Sep 24;10(9):e0139157. doi: 10.1371/journal.pone.0139157 (PMC4581866; doi:10.1371/journal.pone.0139157)
Supplement: S2 Data — (XLS) [file pone.0139157.s005.xls]

## Sheet: cortisol 60 & 90 min 
trial #	exposure time (min)	treatment	cortisol (pg/g)
1	60	boat noise	5776
2	60	control	1281
3	60	boat noise	3629
4	60	control	3763
5	60	boat noise	9135
6	60	control	758
7	90	boat noise	4989
8	90	control	896
9	90	boat noise	742
10	90	control	755
11	90	boat noise	579
12	90	control	936
13	60	boat noise	8022.7
14	60	control	4536.44
15	90	boat noise	7241.57
16	90	control	3358.98
