# Supplementary material for: Intermittent Noise Induces Physiological Stress in a Coastal Marine Fish
Source: PLoS One. 2015 Sep 24;10(9):e0139157. doi: 10.1371/journal.pone.0139157 (PMC4581866; doi:10.1371/journal.pone.0139157)
Supplement: S3 Data — (XLS) [file pone.0139157.s006.xls]

## Sheet: cortisol with temporal pattern 
trial #	treatment	cortisol (pg/g)
1	natural	4600.6
2	natural	897.3
3	natural	823.1
4	natural	3763.7
5	natural	2709.3
6	natural	1543.3
7	int. random	2097.4
8	int. random	9618.6
9	int. random	6406.1
10	int. random	8271.4
11	int. random	5398.8
12	int. random	2583
13	continuous	3445.4
14	continuous	3596.6
15	continuous	898.6
16	continuous	906.5
17	continuous	788.8
18	continuous	1117.8
19	int. regular	6293.7
20	int. regular	2850.58
21	int. regular	1830.42
22	int. regular	4336.07
23	int. regular	997.208
24	int. regular	2640.89
Tests of ANOVA assumptions:
Variance: variances between treatment groups were found to be equal through results of Bartlett's test (Chi-square = 3.66, p = 0.30).
These data also satisfied Levene's test (F = 1.53, p = 0.24).
Normality: Data were found to be normally distributed through graphical interpretation of residuals on a probability plot against a normal distribution,
and by use of the Shapiro-Wilk test for normality (W = 0.97, p = 0.45).
