# Supplementary material for: Intermittent Noise Induces Physiological Stress in a Coastal Marine Fish
Source: PLoS One. 2015 Sep 24;10(9):e0139157. doi: 10.1371/journal.pone.0139157 (PMC4581866; doi:10.1371/journal.pone.0139157)
Supplement: S4 Data — (XLS) [file pone.0139157.s007.xls]

## Sheet: cortisol with noise level
trial #	treatment	cortisol (pg/g)
1	4m playback	9463.6
2	4m playback	6526.56
3	6m playback	6033.4
4	6m playback	4338.61
5	8m playback	2619.26
6	8m playback	1318.73
7	10m playback	1581.38
8	10m playback	425.927
9	15m playback	1223.2
10	15m playback	4427.01
11	20m playback	2086.26
12	20m playback	1007.1
Assumptions check:
Variance: Constant variance test passed, p = 0.77 (conducted automatically by Sigmaplot v. 11)
Normality: Shaprio-Wilk Test passed (W = 0.95, p = 0.60)
